# Supplementary material for: BLH3 Regulates the ABA Pathway and Lignin Synthesis Under Salt Stress in Lilium pumilum
Source: Plants (Basel). 2025 Jun 17;14(12):1860. doi: 10.3390/plants14121860 (PMC12196856; doi:10.3390/plants14121860)
Supplement: Supplementary file 1 [file plants-14-01860-s001.zip]

Archive with 1 entries (1 files):
- plants-3691150-supplementary.pdf
